# Supplementary material for: Development and validation of a multimodal feature fusion-based model for predicting postoperative recurrence-free survival in locally advanced laryngeal squamous cell carcinoma
Source: Front Oncol. 2025 Sep 25;15:1685737. doi: 10.3389/fonc.2025.1685737 (PMC12507578; doi:10.3389/fonc.2025.1685737)
Supplement: Supplementary file 1 [file DataSheet1.zip]

Archive with 10 entries (8 files):
- updated Datasheet 1/
- updated Datasheet 1/Supplementary files/
- updated Datasheet 1/Supplementary files/Supplementary Figure 1: Distribution of Radiomics Feature Categories. (A) Percentage of each type of radiomics feature; (B) Number of each type of radiomics feature.tif
- updated Datasheet 1/Supplementary files/Supplementary Figure 2: LASSO-Cox–Based Variable Selection for Feature-Level Fusion. (A) Coefficient paths of all variables as a function of the regularization parameter λ. (B) Mean s.pdf
- updated Datasheet 1/Supplementary files/Supplementary Figure 2: LASSO-Cox–Based Variable Selection for Feature-Level Fusion. (A) Coefficient paths of all variables as a function of the regularization parameter λ. (B) Mean squared e.jpg
- updated Datasheet 1/Supplementary files/Supplementary Figure 2: LASSO-Cox–Based Variable Selection for Feature-Level Fusion. (A) Coefficient paths of all variables as a function of the regularization parameter λ. (B) Mean squared error (MSE) plot from 10-f.tif
- updated Datasheet 1/Supplementary files/Supplementary Table 1:Scanning parameters of different CT devices.xlsx
- updated Datasheet 1/Supplementary files/Supplementary Table 2:Baseline characteristics of patients in the training and validation sets.xlsx
- updated Datasheet 1/Supplementary files/Supplementary Table 3: Clinical-pathological prediction model for postoperative recurrence-free survival in locally advanced LSCC using Cox regression.xlsx
- updated Datasheet 1/Supplementary files/Supplementary Table 4: Sixteen Non-Zero Coefficient Features Selected by LASSO-Cox Regression.xlsx
