# Supplementary material for: Development and validation of a multimodal feature fusion-based model for predicting postoperative recurrence-free survival in locally advanced laryngeal squamous cell carcinoma
Source: Front Oncol. 2025 Sep 25;15:1685737. doi: 10.3389/fonc.2025.1685737 (PMC12507578; doi:10.3389/fonc.2025.1685737)
Supplement: Supplementary file 1 [file DataSheet1.zip › updated Datasheet 1/Supplementary files/Supplementary Table 1:Scanning parameters of different CT devices.xlsx]

## Sheet: Sheet1
Supplementary Table 1： Scanning parameters of different CT devices
Equipment type	Tube Voltage（kV）	Tube Current (mA)	Image Layer Thickness (mm)	Gantry Rotation Time (sec)	Collimator	Matrix Size
Dual Source CT (SOMATOM Force)	120	Care Dose 4D	1	1	192mm×0.6mm	512×512
Dual Source CT(SOMATOM Definition Flash )	120	Care Dose 4D	1	1	128mm×0.6mm	512×512
64-row CT(GE LightSpeed VCT)	120	250	1.25	0.6	64mmx0.625mm	512×512
256-row CT(GE Revolution)	120	100-250	1.25	0.5	128mmx0.625mm	512×512
