# Supplementary material for: Development and validation of a multimodal feature fusion-based model for predicting postoperative recurrence-free survival in locally advanced laryngeal squamous cell carcinoma
Source: Front Oncol. 2025 Sep 25;15:1685737. doi: 10.3389/fonc.2025.1685737 (PMC12507578; doi:10.3389/fonc.2025.1685737)
Supplement: Supplementary file 1 [file DataSheet1.zip › updated Datasheet 1/Supplementary files/Supplementary Table 2:Baseline characteristics of patients in the training and validation sets.xlsx]

## Sheet: Sheet1
Supplementary Table 2： Baseline characteristics of patients in the training and validation sets
Variables	Total dataset(N=278)	Training set(N=196)	Validation set(N=82)	z-value/χ2	p-value
Recurrence state, n(%)				0.314	0.575
NO	183 (65.8%)	127 (64.8%)	56 (68.3%)
YES	95 (34.2%)	69 (35.2%)	26 (31.7%)
Recurrence-free survival, months	24.50(8.00,55.00)	25.50(8.00, 53.75)	24.00(8.75, 57.75)	0.146	0.884
Age ,year	60.00(53.00,66.00)	60.00(53.00, 66.75)	60.50(54.00, 66.00)	0.596	0.551
Sex ,n(%)				0.931	0.335
Male	273 (98.2%)	191 (97.4%)	82 (100.0%)
Female	5 ( 1.8%)	5 ( 2.6%)	0 ( 0.0%)
Smoking habits, n (%)				3.884	0.049
NO	46 (16.5%)	38 (19.4%)	8 ( 9.8%)
YES	232 (83.5%)	158 (80.6%)	74 (90.2%)
Drinking habits, n (%)				0.511	0.475
NO	113 (40.6%)	77 (39.3%)	36 (43.9%)
YES	165 (59.4%)	119 (60.7%)	46 (56.1%)
History of hypertension ,n(%)				1.795	0.18
NO	235 (84.5%)	162 (82.7%)	73 (89.0%)
YES	43 (15.5%)	34 (17.3%)	9 (11.0%)
History of diabetes ,n(%)				1.255	0.263
NO	263 (94.6%)	183 (93.4%)	80 (97.6%)
YES	15 ( 5.4%)	13 ( 6.6%)	2 ( 2.4%)
History of coronary heart disease, n(%)				0.805	0.37
NO	270 (97.1%)	192 (98.0%)	78 (95.1%)
YES	8 ( 2.9%)	4 ( 2.0%)	4 ( 4.9%)
BMI, kg/m2	21.70(19.80,23.65)	22.10(19.80, 24.20)	20.75(19.65, 22.90)	2.204	0.028
Course of disease ,month	7.00(3.00,12.00)	7.40(4.00, 12.00)	6.50(3.00, 12.00)	1	0.317
Tumor location, n(%)				0.634	0.426
Glottic	187 (67.3%)	129 (65.8%)	58 (70.7%)
Non-Glottic	91 (32.7%)	67 (34.2%)	24 (29.3%)
Degree of differentiation, n (%)				2.26	0.323
poorly	22 ( 7.9%)	14 ( 7.1%)	8 ( 9.8%)
Moderate	141 (50.7%)	105 (53.6%)	36 (43.9%)
Highly	115 (41.4%)	77 (39.3%)	38 (46.3%)
pT staging, n(%)				Fisher	0.594
1	1 ( 0.4%)	1 ( 0.5%)	0 ( 0.0%)
2	12 ( 4.3%)	7 ( 3.6%)	5 ( 6.1%)
3	120 (43.2%)	82 (41.8%)	38 (46.3%)
4	145 (52.2%)	106 (54.1%)	39 (47.6%)
AJCC staging, n(%)				1.022	0.312
Ⅲ	106 (38.1%)	71 (36.2%)	35 (42.7%)
Ⅳa/Ⅳb	172 (61.9%)	125 (63.8%)	47 (57.3%)
Vascular thrombosis, n (%)				0.053	0.817
NO	246 (88.5%)	174 (88.8%)	72 (87.8%)
YES	32 (11.5%)	22 (11.2%)	10 (12.2%)
Peripheral nerve infiltration, n(%)				0.14	0.708
NO	255 (91.7%)	179 (91.3%)	76 (92.7%)
YES	23 ( 8.3%)	17 ( 8.7%)	6 ( 7.3%)
Striated muscle invasion, n(%)				3.457	0.063
NO	149 (53.6%)	98 (50.0%)	51 (62.2%)
YES	129 (46.4%)	98 (50.0%)	31 (37.8%)
Thyroid cartilage infiltration, n (%)				0.329	0.566
NO	135 (48.6%)	93 (47.4%)	42 (51.2%)
YES	143 (51.4%)	103 (52.6%)	40 (48.8%)
Surgical margin, n(%)				0.975	0.324
Negatives	250 (89.9%)	174 (88.8%)	76 (92.7%)
Positive	28 (10.1%)	22 (11.2%)	6 ( 7.3%)
pN stages, n(%)				Fisher	0.526
0	175 (62.9%)	122 (62.2%)	53 (64.6%)
1	42 (15.1%)	28 (14.3%)	14 (17.1%)
2	59 (21.2%)	45 (23.0%)	14 (17.1%)
3	2 ( 0.7%)	1 ( 0.5%)	1 ( 1.2%)
Cervical lymph node metastases n (%)				0.286	0.593
NO	173 (62.2%)	120 (61.2%)	53 (64.6%)
YES	105 (37.8%)	76 (38.8%)	29 (35.4%)
Contralateral cervical lymph node metastasis, n (%)				0.089	0.765
NO	245 (88.1%)	172 (87.8%)	73 (89.0%)
YES	33 (11.9%)	24 (12.2%)	9 (11.0%)
Total number of lymph nodes cleared (n)	15.00(5.00,25.00)	15.00(6.00, 25.00)	14.00(2.75, 24.75)	1.033	0.302
Total number of positive lymph nodes (n)	0.00(0.00,1.00)	0.00(0.00, 1.00)	0.00(0.00, 1.00)	0.772	0.44
Proportion of positive lymph nodes	0.00(0.00,0.07)	0.00(0.00, 0.09)	0.00(0.00, 0.06)	0.902	0.367
Type of primary resection, n (%)				1.643	0.2
Partial laryngectomy	106 (38.1%)	70 (35.7%)	36 (43.9%)
Total laryngectomy	172 (61.9%)	126 (64.3%)	46 (56.1%)
Side of cervical lymph node dissection, n(%)				4.41	0.11
NO	50 (18.0%)	30 (15.3%)	20 (24.4%)
Unilateral	104 (37.4%)	72 (36.7%)	32 (39.0%)
Bilateral	124 (44.6%)	94 (48.0%)	30 (36.6%)
Postoperative radiotherapy, n (%)				0.775	0.379
NO	200 (71.9%)	138 (70.4%)	62 (75.6%)
YES	78 (28.1%)	58 (29.6%)	20 (24.4%)
Post-operative chemotherapy, n (%)				0.083	0.773
NO	220 (79.1%)	156 (79.6%)	64 (78.0%)
YES	58 (20.9%)	40 (20.4%)	18 (22.0%)
NLR	2.43(1.69,3.65)	2.40(1.65, 3.65)	2.45(1.82, 3.55)	0.29	0.772
PLR	142.25(101.18,198.50)	142.25(100.95, 197.42)	143.45(104.15, 209.17)	0.159	0.873
LMR	2.98(2.18,3.77)	3.06(2.16, 3.83)	2.83(2.19, 3.46)	1.144	0.253
SII	392.05(147.93,724.78)	386.10(170.70, 702.97)	412.25(91.92, 805.40)	0.42	0.674
PNI	60.45(48.30,75.67)	61.15(48.50, 76.62)	58.90(47.82, 74.22)	0.907	0.364
ALI	360.55(231.82,514.83)	363.65(231.28, 543.45)	348.71(237.77, 450.63)	0.878	0.38
SIRI	1.54(0.99,2.57)	1.47(0.97, 2.57)	1.61(1.05, 2.59)	0.444	0.657
