# Supplementary material for: Development and validation of a multimodal feature fusion-based model for predicting postoperative recurrence-free survival in locally advanced laryngeal squamous cell carcinoma
Source: Front Oncol. 2025 Sep 25;15:1685737. doi: 10.3389/fonc.2025.1685737 (PMC12507578; doi:10.3389/fonc.2025.1685737)
Supplement: Supplementary file 1 [file DataSheet1.zip › updated Datasheet 1/Supplementary files/Supplementary Table 3: Clinical-pathological prediction model for postoperative recurrence-free survival in locally advanced LSCC using Cox regression.xlsx]

## Sheet: Sheet1
Supplementary Table 3： Clinical-pathological prediction model for postoperative recurrence-free survival in locally advanced LSCC using Cox regression
Variables	Beta	HR (95% CI)	Standard error	Z-value	p-value
Striated muscle invasion	0.4	1.492 (1.086, 2.047)	0.264	1.513	0.13
Positive surgical margins	0.83	2.305 (1.407, 3.782)	0.315	2.65	0.008
Contralateral lymph node metastasis	0.68	1.972 (1.106, 3.527)	0.318	2.132	0.033
Ⅳa/Ⅳb stage	0.5	1.644 (1.001, 2.706)	0.317	1.567	0.117
Tumor location	-0.59	0.554 (0.367, 0.835)	0.256	-2.306	0.021
Proportion of positive lymph nodes	1.04	2.824 (1.008, 7.905)	0.574	1.809	0.07
PNI	-0.01	0.987 (0.977, 0.997)	0.006	-2.012	0.044
