# Supplementary material for: Development and validation of a multimodal feature fusion-based model for predicting postoperative recurrence-free survival in locally advanced laryngeal squamous cell carcinoma
Source: Front Oncol. 2025 Sep 25;15:1685737. doi: 10.3389/fonc.2025.1685737 (PMC12507578; doi:10.3389/fonc.2025.1685737)
Supplement: Supplementary file 1 [file DataSheet1.zip › updated Datasheet 1/Supplementary files/Supplementary Table 4: Sixteen Non-Zero Coefficient Features Selected by LASSO-Cox Regression.xlsx]

## Sheet: Sheet1
Supplementary Table 4 Sixteen Non-Zero Coefficient Features Selected by LASSO-Cox Regression
Number	Variables	Specific name	Min-MSE
1	Feature7	wavelet_LLL_glcm_Imc1	0.455305
2	Surgical margins	Positive surgical margins	0.394515
3	Feature5	wavelet_HLL_glcm_Idn	0.199967
4	Feature120	lbp_3D_m2_glszm_ZoneEntropy	0.184517
5	Feature6	lbp_3D_m2_glrlm_GrayLevelVariance	0.155262
6	Contralateral lymph node metastasis	Contralateral lymph node metastasis	0.133315
7	Tumor location	Tumor location	0.0663726
8	Feature93	lbp_3D_m1_glszm_GrayLevelVariance	0.0445778
9	Feature64	lbp_3D_k_gldm_LowGrayLevelEmphasis	0.0344507
10	Feature337	wavelet_LHL_hessian_AxisXMax	0.0204056
11	Feature123	lbp_3D_m2_ngtdm_Contrast	0.0054245
12	PNI	Prognostic Nutritional Index	-0.00233723
13	Feature298	wavelet_HLL_hessian_AxisYMin	-0.0121267
14	Feature345	wavelet_LHL_hessian_AxisZMin	-0.0212935
15	Feature193	original_topology_MeanCurvatureMin	-0.0310327
16	Feature187	original_shape_Sphericity	-0.187373
